# Supplementary material for: Fibromyalgia-related costs and loss of productivity: a substantial societal burden
Source: BMC Musculoskelet Disord. 2016 Apr 16;17:168. doi: 10.1186/s12891-016-1027-6 (PMC4833946; doi:10.1186/s12891-016-1027-6)
Supplement: Additional file 2: — Dataset. (XLSX 49 kb) [file 12891_2016_1027_MOESM2_ESM.xlsx]

## Sheet: Supporting file 2_Dataset
ID	FourniturescoutTOT_T0	Fournituresnbacheter_T0	CAMcoutTOT_T0	CAMnbacheter_T0	RxPcoutTOT_T0	RxPnbacheter_T0	RxVcoutTOT_T0	RxVnbacheter_T0	PSstatioTOT_T0	PScoutKMTOT_T0	PScoutTOT_T0	MDstatioTOT_T0	MDcoutKMTOT_T0	MDcoutTOT_T0	UstatioTOT_T0	UcoutKMTOT_T0	UcoutTOT_T0	HstatioTOT_T0	HcoutKMTOT_T0	HcoutTOT_T0	Sexe	Type_EI	Site	Bras	date_T0	Iterview_T0	Hospt_T0	Hnb_T0	Urg_T0	Unb_T0	MD_T0	Fam_T0	Anesth_T0	Nrchir_T0	Neuro_T0	Ortho_T0	Phys_T0	Psyc_T0	Radio_T0	Rhum_T0	ClinD_T0	Gast_T0	Pneum_T0	Urol_T0	AutMD1_T0	SpecMD1_T0	AutMD2_T0	SpecMD2_T0	PS_T0
PFS-001	#NULL!	#NULL!	#NULL!	#NULL!	1471.61	13	0	#NULL!	0	18.72	360	0	7.8	51.8	#NULL!	#NULL!	#NULL!	#NULL!	#NULL!	#NULL!	1	0	0	1	2009-10-08	0	0	0	0	0	1	1	0	0	0	0	0	0	0	0	0	0	0	0	0		0		1
PFS-002	67	3	323	6	726.81	6	85	2	0	11.96	60	0	135.2	258.2	#NULL!	#NULL!	#NULL!	#NULL!	#NULL!	#NULL!	1	0	0	0	2009-10-06	0	0	0	0	0	1	3	0	0	0	0	0	0	0	0	0	1	0	0	1	gastroenterologue	0		1
PFS-004	450	1	#NULL!	#NULL!	250.74	2	30	1	0	1.04	35	#NULL!	#NULL!	#NULL!	#NULL!	#NULL!	#NULL!	#NULL!	#NULL!	#NULL!	1	0	0	0	2009-10-06	0	0	0	0	0	0	0	0	0	0	0	0	0	0	0	0	0	0	0	0		0		1
PFS-006	#NULL!	#NULL!	60	1	169.8	2	14	1	#NULL!	#NULL!	#NULL!	0	1.56	51.8	#NULL!	#NULL!	#NULL!	#NULL!	#NULL!	#NULL!	1	0	0	1	2009-10-12	0	0	0	0	0	1	1	0	0	0	0	0	0	0	0	0	0	0	0	0		0		0
PFS-007	#NULL!	#NULL!	#NULL!	#NULL!	189	1	72	2	#NULL!	#NULL!	#NULL!	#NULL!	#NULL!	#NULL!	#NULL!	#NULL!	#NULL!	#NULL!	#NULL!	#NULL!	1	0	0	0	2009-10-07	1	0	0	0	0	0	0	0	0	0	0	0	0	0	0	0	0	0	0	0		0		0
PFS-008	100	3	#NULL!	#NULL!	53.76	1	30	1	0	150.8	1240	#NULL!	#NULL!	#NULL!	#NULL!	#NULL!	#NULL!	#NULL!	#NULL!	#NULL!	1	0	0	0	2009-10-09	0	0	0	0	0	0	0	0	0	0	0	0	0	0	0	0	0	0	0	0		0		1
PFS-009	#NULL!	#NULL!	600	1	138.816	2	#NULL!	#NULL!	#NULL!	#NULL!	#NULL!	3	82.16	164.4	#NULL!	#NULL!	#NULL!	#NULL!	#NULL!	#NULL!	1	0	0	0	2009-10-06	0	0	0	0	0	1	1	0	0	0	0	1	0	0	0	0	0	0	0	0		0		0
PFS-010	#NULL!	#NULL!	#NULL!	#NULL!	0	#NULL!	90	2	0	31.2	150	0	208	103.6	#NULL!	#NULL!	#NULL!	#NULL!	#NULL!	#NULL!	1	0	0	0	2009-10-06	0	0	0	0	0	1	2	0	0	0	0	0	0	0	0	0	0	0	0	0		0		1
PFS-011	#NULL!	#NULL!	48	1	508.554	6	61	4	#NULL!	#NULL!	#NULL!	10	27.04	428	#NULL!	#NULL!	#NULL!	#NULL!	#NULL!	#NULL!	1	0	0	0	2009-10-09	0	0	0	0	0	1	2	0	1	1	1	0	0	0	0	0	0	0	0	0		0		0
PFS-012	#NULL!	#NULL!	22	1	16.65	1	14	2	0	12.48	120	#NULL!	#NULL!	#NULL!	0	4.68	462	#NULL!	#NULL!	#NULL!	1	0	0	0	2009-10-12	0	0	0	1	3	0	0	0	0	0	0	0	0	0	0	0	0	0	0	0		0		1
PFS-013	#NULL!	#NULL!	#NULL!	#NULL!	217.413	3	36	1	0	4.68	120	0	1.04	51.8	#NULL!	#NULL!	#NULL!	#NULL!	#NULL!	#NULL!	1	0	0	1	2009-10-10	0	0	0	0	0	1	1	0	0	0	0	0	0	0	0	0	0	0	0	0		0		1
PFS-014	#NULL!	#NULL!	15	1	266.532	4	12	1	0	247.52	525	0	34.32	334.4	#NULL!	#NULL!	#NULL!	#NULL!	#NULL!	#NULL!	1	0	0	1	2009-10-06	0	0	0	0	0	1	3	0	0	0	0	0	1	0	0	0	0	0	0	0		0		1
PFS-016	#NULL!	#NULL!	68	3	21.105	2	#NULL!	#NULL!	0	171.6	60	11	161.2	140	#NULL!	#NULL!	#NULL!	#NULL!	#NULL!	#NULL!	0	0	0	0	2009-10-08	0	0	0	0	0	1	0	0	0	0	0	0	0	0	1	0	0	0	0	0		0		1
PFS-017	#NULL!	#NULL!	#NULL!	#NULL!	#NULL!	#NULL!	#NULL!	#NULL!	#NULL!	#NULL!	#NULL!	0	17.68	51.8	#NULL!	#NULL!	#NULL!	#NULL!	#NULL!	#NULL!	0	0	0	1	2009-10-08	0	0	0	0	0	1	1	0	0	0	0	0	0	0	0	0	0	0	0	0		0		0
PFS-018	#NULL!	#NULL!	36	1	36.252	3	0	#NULL!	0	10.4	50	#NULL!	#NULL!	#NULL!	#NULL!	#NULL!	#NULL!	#NULL!	#NULL!	#NULL!	1	0	0	1	2009-10-05	1	0	0	0	0	0	0	0	0	0	0	0	0	0	0	0	0	0	0	0		0		1
PFS-020	#NULL!	#NULL!	7	1	270.57	5	#NULL!	#NULL!	0	291.2	405	5	31.2	191.8	#NULL!	#NULL!	#NULL!	#NULL!	#NULL!	#NULL!	1	0	0	1	2009-10-05	1	0	0	0	0	1	0	0	0	0	0	0	0	0	1	0	0	0	0	0		0		1
PFS-021	#NULL!	#NULL!	#NULL!	#NULL!	298.422	2	30	2	1.5	3.64	70	#NULL!	#NULL!	#NULL!	#NULL!	#NULL!	#NULL!	#NULL!	#NULL!	#NULL!	1	0	0	1	2009-10-05	1	0	0	0	0	0	0	0	0	0	0	0	0	0	0	0	0	0	0	0		0		1
PFS-023	#NULL!	#NULL!	#NULL!	#NULL!	101.424	2	2.91	1	0	0.52	0	0	1.04	51.8	#NULL!	#NULL!	#NULL!	#NULL!	#NULL!	#NULL!	1	0	0	0	2009-10-06	0	0	0	0	0	1	1	0	0	0	0	0	0	0	0	0	0	0	0	0		0		1
PFS-024	5	1	0	#NULL!	447.912	3	45	3	0	80.6	310	#NULL!	#NULL!	#NULL!	#NULL!	#NULL!	#NULL!	#NULL!	#NULL!	#NULL!	1	0	0	0	2009-10-06	0	0	0	0	0	0	0	0	0	0	0	0	0	0	0	0	0	0	0	0		0		1
PFS-025	#NULL!	#NULL!	20	1	92.61	2	7	1	0	15.08	130	0	0.78	51.8	#NULL!	#NULL!	#NULL!	#NULL!	#NULL!	#NULL!	1	0	0	0	2009-10-11	0	0	0	0	0	1	1	0	0	0	0	0	0	0	0	0	0	0	0	0		0		1
PFS-027	#NULL!	#NULL!	30	1	214.146	4	40.5	2	#NULL!	#NULL!	#NULL!	5	127.4	224	#NULL!	#NULL!	#NULL!	#NULL!	#NULL!	#NULL!	1	0	0	1	2009-10-06	1	0	0	0	0	1	2	0	0	1	0	0	0	0	0	0	0	0	0	0		0		0
PFS-028	#NULL!	#NULL!	#NULL!	#NULL!	141.435	1	#NULL!	#NULL!	#NULL!	#NULL!	#NULL!	0	46.8	51.8	#NULL!	#NULL!	#NULL!	#NULL!	#NULL!	#NULL!	1	0	0	1	2009-10-07	0	0	0	0	0	1	1	0	0	0	0	0	0	0	0	0	0	0	0	0		0		0
PFS-029	#NULL!	#NULL!	30	1	219.324	6	30	1	0	34.32	195	1	5.2	51.8	#NULL!	#NULL!	#NULL!	#NULL!	#NULL!	#NULL!	1	0	0	1	2009-10-09	0	0	0	0	0	1	1	0	0	0	0	0	0	0	0	0	0	0	0	0		0		1
PFS-030	#NULL!	#NULL!	25	1	942.39	11	0	#NULL!	0	19.5	75	4	34.06	367	#NULL!	#NULL!	#NULL!	0	0	818	1	0	0	1	2009-10-05	0	1	1	0	0	1	4	1	0	1	0	0	0	0	0	0	0	0	0	0		0		1
PFS-031	#NULL!	#NULL!	#NULL!	#NULL!	455.61	5	0	#NULL!	0	0.52	0	0	2.08	207.2	#NULL!	#NULL!	#NULL!	#NULL!	#NULL!	#NULL!	0	0	0	1	2009-10-08	0	0	0	0	0	1	4	0	0	0	0	0	0	0	0	0	0	0	0	0		0		1
PFS-032	#NULL!	#NULL!	17	1	71.55	1	12	1	#NULL!	#NULL!	#NULL!	3	6.24	122.1	#NULL!	#NULL!	#NULL!	#NULL!	#NULL!	#NULL!	1	0	0	0	2009-10-06	0	0	0	0	0	1	1	0	0	0	0	0	0	0	0	0	0	0	1	1	urologue	0		0
PFS-034	#NULL!	#NULL!	#NULL!	#NULL!	538.572	7	0	#NULL!	0	7.8	175	5	27.04	181.8	#NULL!	#NULL!	#NULL!	#NULL!	#NULL!	#NULL!	1	0	0	0	2009-10-05	0	0	0	0	0	1	1	0	1	0	0	0	0	0	0	0	0	0	0	0		0		1
PFS-036	#NULL!	#NULL!	#NULL!	#NULL!	382.998	4	20	2	0	60.32	872	#NULL!	#NULL!	#NULL!	#NULL!	#NULL!	#NULL!	#NULL!	#NULL!	#NULL!	1	0	0	0	2009-10-12	0	0	0	0	0	0	0	0	0	0	0	0	0	0	0	0	0	0	0	0		0		1
PFS-037	#NULL!	#NULL!	18	2	480.006	7	10	1	0	70.2	270	0	41.6	207.2	#NULL!	#NULL!	#NULL!	#NULL!	#NULL!	#NULL!	1	0	0	1	2009-10-07	0	0	0	0	0	1	4	0	0	0	0	0	0	0	0	0	0	0	0	0		0		1
PFS-038	35	1	10	1	219.772	5	#NULL!	#NULL!	0	21.45	140	#NULL!	#NULL!	#NULL!	#NULL!	#NULL!	#NULL!	#NULL!	#NULL!	#NULL!	1	0	0	1	2009-10-11	0	0	0	0	0	0	0	0	0	0	0	0	0	0	0	0	0	0	0	0		0		1
PFS-039	#NULL!	#NULL!	48	2	336.402	2	0	#NULL!	#NULL!	#NULL!	#NULL!	12	117	310.8	#NULL!	#NULL!	#NULL!	#NULL!	#NULL!	#NULL!	1	0	0	0	2009-10-07	0	0	0	0	0	1	6	0	0	0	0	0	0	0	0	0	0	0	0	0		0		0
PFS-040	#NULL!	#NULL!	#NULL!	#NULL!	103.5	2	0	#NULL!	0	3.12	0	0	24.96	103.6	#NULL!	#NULL!	#NULL!	#NULL!	#NULL!	#NULL!	1	0	0	1	2009-10-05	0	0	0	0	0	1	2	0	0	0	0	0	0	0	0	0	0	0	0	0		0		1
PFR-001	#NULL!	#NULL!	112	2	370.236	4	#NULL!	#NULL!	0	0	0	0	41.6	51.8	#NULL!	#NULL!	#NULL!	#NULL!	#NULL!	#NULL!	1	0	1	0	2009-10-12	0	0	0	0	0	1	1	0	0	0	0	0	0	0	0	0	0	0	0	0		0		1
PFR-002	0	#NULL!	#NULL!	#NULL!	439.218	6	#NULL!	#NULL!	#NULL!	#NULL!	#NULL!	2	1.56	51.8	#NULL!	#NULL!	#NULL!	#NULL!	#NULL!	#NULL!	1	0	1	0	2009-10-09	1	0	0	0	0	1	1	0	0	0	0	0	0	0	0	0	0	0	0	0		0		0
PFR-003	#NULL!	#NULL!	24	1	798.367	13	87	2	2	2.08	35	2	1.04	51.8	#NULL!	#NULL!	#NULL!	#NULL!	#NULL!	#NULL!	1	0	1	1	2009-10-06	1	0	0	0	0	1	1	0	0	0	0	0	0	0	0	0	0	0	0	0		0		1
PFR-004	#NULL!	#NULL!	125	2	129.72	3	30	2	#NULL!	#NULL!	#NULL!	1	1.04	51.8	#NULL!	#NULL!	#NULL!	#NULL!	#NULL!	#NULL!	1	0	1	0	2009-10-12	0	0	0	0	0	1	1	0	0	0	0	0	0	0	0	0	0	0	0	0		0		0
PFR-005	35	2	30	1	945.303	7	155	3	2.25	9.36	120	2	31.2	218.4	#NULL!	#NULL!	#NULL!	#NULL!	#NULL!	#NULL!	1	0	1	0	2009-10-11	0	0	0	0	0	1	0	1	0	0	0	0	1	0	0	0	0	0	0	0		0		1
PFR-006	#NULL!	#NULL!	#NULL!	#NULL!	#NULL!	#NULL!	34	1	#NULL!	#NULL!	#NULL!	#NULL!	#NULL!	#NULL!	#NULL!	#NULL!	#NULL!	#NULL!	#NULL!	#NULL!	1	0	1	1	2009-10-12	0	0	0	0	0	0	0	0	0	0	0	0	0	0	0	0	0	0	0	0		0		0
PFR-007	#NULL!	#NULL!	30	1	22.41	1	12	1	2	163.8	240	#NULL!	#NULL!	#NULL!	#NULL!	#NULL!	#NULL!	#NULL!	#NULL!	#NULL!	1	0	1	0	2009-10-11	0	0	0	0	0	0	0	0	0	0	0	0	0	0	0	0	0	0	0	0		0		1
PFR-009	20	1	90	3	234	1	40	2	0	0	120	0	3.64	51.8	#NULL!	#NULL!	#NULL!	#NULL!	#NULL!	#NULL!	1	0	1	0	2009-10-11	0	0	0	0	0	1	1	0	0	0	0	0	0	0	0	0	0	0	0	0		0		1
PFR-011	#NULL!	#NULL!	80	1	234.939	3	0	#NULL!	#NULL!	#NULL!	#NULL!	#NULL!	#NULL!	#NULL!	0	5.2	154	#NULL!	#NULL!	#NULL!	1	0	1	1	2009-10-07	0	0	0	1	1	0	0	0	0	0	0	0	0	0	0	0	0	0	0	0		0		0
PFR-012	#NULL!	#NULL!	#NULL!	#NULL!	211.167	2	#NULL!	#NULL!	1	1.56	50	2	1.56	51.8	#NULL!	#NULL!	#NULL!	#NULL!	#NULL!	#NULL!	1	0	1	1	2009-10-05	1	0	0	0	0	1	1	0	0	0	0	0	0	0	0	0	0	0	0	0		0		1
PFR-013	193	3	#NULL!	#NULL!	#NULL!	#NULL!	55	3	0	26	110	#NULL!	#NULL!	#NULL!	#NULL!	#NULL!	#NULL!	#NULL!	#NULL!	#NULL!	1	0	1	1	2009-10-07	0	0	0	0	0	0	0	0	0	0	0	0	0	0	0	0	0	0	0	0		0		1
PFR-014	70	2	43	4	755.133	11	70	4	2	3.328	160	9.5	464.256	488.5	#NULL!	#NULL!	#NULL!	#NULL!	#NULL!	#NULL!	1	0	1	0	2009-10-11	0	0	0	0	0	1	3	0	0	0	0	0	0	0	0	0	2	1	0	2	gastroenterologue	1	pneumologue	1
PFR-015	#NULL!	#NULL!	20	1	350.016	4	12	1	0	1.56	325	0	0	51.8	#NULL!	#NULL!	#NULL!	#NULL!	#NULL!	#NULL!	1	0	1	1	2009-10-09	0	0	0	0	0	1	1	0	0	0	0	0	0	0	0	0	0	0	0	0		0		1
PFR-016	20	1	0	#NULL!	#NULL!	#NULL!	90	5	7	8.32	372	#NULL!	#NULL!	#NULL!	#NULL!	#NULL!	#NULL!	#NULL!	#NULL!	#NULL!	1	0	1	1	2009-10-05	0	0	0	0	0	0	0	0	0	0	0	0	0	0	0	0	0	0	0	0		0		1
PFR-017	#NULL!	#NULL!	#NULL!	#NULL!	327.609	4	34	2	#NULL!	#NULL!	#NULL!	0	10.4	51.8	0	10.4	154	#NULL!	#NULL!	#NULL!	1	0	1	0	2009-10-05	1	0	0	1	1	1	1	0	0	0	0	0	0	0	0	0	0	0	0	0		0		0
PFR-019	#NULL!	#NULL!	16	1	75.591	1	68.94	1	2	15.6	0	#NULL!	#NULL!	#NULL!	8	15.6	154	#NULL!	#NULL!	#NULL!	1	0	1	1	2009-10-05	1	0	0	1	1	0	0	0	0	0	0	0	0	0	0	0	0	0	0	0		0		1
PFR-020	#NULL!	#NULL!	#NULL!	#NULL!	1052.02	9	24	1	#NULL!	#NULL!	#NULL!	1	1.04	51.8	#NULL!	#NULL!	#NULL!	#NULL!	#NULL!	#NULL!	1	0	1	0	2009-10-05	1	0	0	0	0	1	1	0	0	0	0	0	0	0	0	0	0	0	0	0		0		0
PFR-021	59	4	#NULL!	#NULL!	860.001	8	36	2	#NULL!	#NULL!	#NULL!	17	0.26	51.8	#NULL!	#NULL!	#NULL!	#NULL!	#NULL!	#NULL!	1	0	1	0	2009-10-05	1	0	0	0	0	1	1	0	0	0	0	0	0	0	0	0	0	0	0	0		0		0
PFR-022	#NULL!	#NULL!	#NULL!	#NULL!	#NULL!	#NULL!	#NULL!	#NULL!	#NULL!	#NULL!	#NULL!	#NULL!	#NULL!	#NULL!	#NULL!	#NULL!	#NULL!	#NULL!	#NULL!	#NULL!	1	0	1	1	2009-10-07	0	0	0	0	0	0	0	0	0	0	0	0	0	0	0	0	0	0	0	0		0		0
PFR-024	#NULL!	#NULL!	#NULL!	#NULL!	105.078	4	5	1	#NULL!	#NULL!	#NULL!	#NULL!	#NULL!	#NULL!	0	13	308	#NULL!	#NULL!	#NULL!	1	0	1	0	2009-10-06	0	0	0	1	2	0	0	0	0	0	0	0	0	0	0	0	0	0	0	0		0		0
PFR-025	#NULL!	#NULL!	#NULL!	#NULL!	917.802	6	36	2	0	23.4	195	4	15.6	103.6	#NULL!	#NULL!	#NULL!	#NULL!	#NULL!	#NULL!	1	0	1	1	2009-10-07	1	0	0	0	0	1	2	0	0	0	0	0	0	0	0	0	0	0	0	0		0		1
PFR-026	#NULL!	#NULL!	1620	3	512.937	5	132	4	0	57.2	275	2	11.96	51.8	2	11.44	154	#NULL!	#NULL!	#NULL!	0	0	1	0	2009-10-04	0	0	0	1	1	1	1	0	0	0	0	0	0	0	0	0	0	0	0	0		0		1
PFR-031	#NULL!	#NULL!	#NULL!	#NULL!	332.466	5	12	1	2	116.48	0	3.5	72.8	191.8	#NULL!	#NULL!	#NULL!	#NULL!	#NULL!	#NULL!	1	0	1	1	2009-10-08	0	0	0	0	0	1	1	0	0	0	0	0	0	0	1	0	0	0	0	0		0		1
PFR-032	#NULL!	#NULL!	20	1	101.988	3	20	1	#NULL!	#NULL!	#NULL!	0	0	51.8	#NULL!	#NULL!	#NULL!	#NULL!	#NULL!	#NULL!	1	0	1	0	2009-10-06	0	0	0	0	0	1	1	0	0	0	0	0	0	0	0	0	0	0	0	0		0		0
PFR-034	275	1	42	1	615.195	11	#NULL!	#NULL!	#NULL!	#NULL!	#NULL!	0	0.52	179	#NULL!	#NULL!	#NULL!	#NULL!	#NULL!	#NULL!	1	0	1	1	2009-10-08	0	0	0	0	0	1	0	0	0	0	0	0	1	0	0	0	0	0	0	0		0		0
[truncated: 166 more columns]
